# Supplementary material for: Chaenomelin, a New Phenolic Glycoside, and Anti-Helicobacter pylori Phenolic Compounds from the Leaves of Salix chaenomeloides
Source: Plants (Basel). 2024 Feb 29;13(5):701. doi: 10.3390/plants13050701 (PMC10935347; doi:10.3390/plants13050701)
Supplement: Supplementary file 1 [file plants-13-00701-s001.zip]

Archive with 1 entries (1 files):
- plants-2831314-supplementary.pdf
